# Supplementary material for: Ocular surface microbiota alterations in patients with pterygium
Source: Front Cell Infect Microbiol. 2026 Jan 16;15:1647973. doi: 10.3389/fcimb.2025.1647973 (PMC12855565; doi:10.3389/fcimb.2025.1647973)
Supplement: Supplementary file 2 [file Table1.xlsx]

## Sheet: ST1
Supplementary table 1: sample infomation
Number	Sample	Patient_Number	Gender	Age	Eye	Pterygium	Pterygium level	Career	Computer/phone (h/d)	Reading (h/d)	Outdoor (h/d)	Stimulus (wind/smoke/sunlight/pollen)	Air conditioner	Hours of sleep per day	Hypertension	Diabetes	Drink frequency (times per year)	Smoke	Pet	Contact lenses
1	CE1	1	male	59	right eye	0	0	farmer	3.5	0.5	5.5	1	0	5	0	0	1	1	0	0
2	PE1	1	male	59	left eye	1	2	farmer	3.5	0.5	5.5	1	0	5	0	0	1	1	0	0
3	CE2	2	female	55	left eye	0	0	worker	3	0	6.5	1	1	5.5	0	0	1	0	0	0
4	PE2	2	female	55	right eye	1	2	worker	3	0	6.5	1	1	5.5	0	0	1	0	0	0
5	CE3	3	male	56	right eye	0	0	others	3.2	0	6.6	1	1	8	1	0	24	1	0	0
6	PE3	3	male	56	left eye	1	2	others	3.2	0	6.6	1	1	8	1	0	24	1	0	0
7	PE4	4	male	55	left eye	1	2	others	3.4	0	7.8	1	1	7.7	1	0	24	1	0	0
8	CE4	5	female	61	right eye	0	0	farmer	4	0	5.7	1	1	7.5	0	0	1	0	1	0
9	PE5	5	female	61	left eye	1	2	farmer	4	0	5.7	1	1	7.5	0	0	1	0	1	0
10	CE5	6	female	48	left eye	0	0	others	7	0	3.3	1	1	5.9	0	0	1	0	1	0
11	PE6	6	female	48	right eye	1	2	others	7	0	3.3	1	1	5.9	0	0	1	0	1	0
12	CE6	7	male	65	left eye	0	0	outdoor worker	4.1	0	5.6	1	0	7	1	0	24	1	1	0
13	PE7	7	male	65	right eye	1	2	outdoor worker	4.1	0	5.6	1	0	7	1	0	24	1	1	0
14	CE7	8	male	73	left eye	0	0	others	7.2	0	5	1	0	5.5	0	0	12	1	1	0
15	PE8	8	male	73	right eye	1	2	others	7.2	0	5	1	0	5.5	0	0	12	1	1	0
16	CE8	9	female	60	right eye	0	0	technician	8.5	1	4.5	1	0	8	0	0	1	1	0	0
17	PE9	9	female	60	left eye	1	2	technician	8.5	1	4.5	1	0	8	1	0	1	1	0	0
18	CE9	10	male	49	right eye	0	0	worker	3.5	0	7	1	0	7	0	0	52	1	0	0
19	PE10	10	male	49	left eye	1	2	worker	3.5	0	7	1	0	7	0	0	52	1	0	0
20	CE10	11	male	69	right eye	0	0	others	5	0	4	0	0	6	0	0	24	0	0	0
21	PE11	11	male	69	left eye	1	2	others	5	0	4	0	0	6	0	0	24	0	0	0
22	CE11	12	male	69	left eye	0	0	farmer	1.5	0	9	1	0	5.9	1	0	52	0	0	0
23	PE12	12	male	69	right eye	1	3	farmer	1.5	0	9	1	0	5.9	1	0	52	0	0	0
24	CE12	13	female	63	right eye	0	0	others	7	1	5	0	1	9	1	0	1	0	0	0
25	PE13	13	female	63	left eye	1	2	others	7	1	5	0	1	9	1	0	1	0	0	0
26	PE14	14	female	38	left eye	1	2	teacher	8	1.4	3	0	1	8.5	0	0	1	0	1	0
27	CE13	15	female	53	left eye	0	0	farmer	2	0	5.5	1	0	5.5	1	1	1	0	1	0
28	PE15	15	female	53	right eye	1	2	farmer	2	0	5.5	1	0	5.5	1	1	1	0	1	0
29	PE16	16	female	66	right eye	1	3	farmer	2	0	7	1	0	5.5	0	0	1	0	0	0
30	CE14	17	male	67	right eye	0	0	farmer	3.5	0	5	1	1	5.2	0	0	1	0	0	0
31	PE17	17	male	67	left eye	1	2	farmer	3.5	0	5	1	1	5.2	0	0	1	0	0	0
32	PE18	18	female	36	right eye	1	2	computer operator	10	1.6	2	0	0	8.5	0	0	1	0	1	0
33	CE16	19	female	66	left eye	0	0	worker	1.5	0	8.3	1	0	5.7	1	0	1	0	1	0
34	PE20	19	female	66	right eye	1	2	worker	1.5	0	8.3	1	0	5.7	1	0	1	0	1	0
35	CE17	20	male	64	right eye	0	0	outdoor worker	3	0	5.5	1	0	5.4	1	1	24	1	1	0
36	PE21	20	male	64	left eye	1	2	outdoor worker	3	0	5.5	1	0	5.4	1	1	24	1	1	0
37	CE18	21	female	50	left eye	0	0	farmer	1.2	0	5	1	0	5.6	1	1	1	0	1	0
38	PE22	21	female	50	right eye	1	2	farmer	1.2	0	5	1	0	5.6	1	1	1	0	1	0
39	CE19	22	female	58	left eye	0	0	farmer	1.5	0	5.5	1	0	5.2	1	1	1	0	0	0
40	PE23	22	female	58	right eye	1	2	farmer	1.5	0	5.5	1	0	5.2	1	1	1	0	0	0
41	CE20	23	male	51	right eye	0	0	others	3	0	7.5	1	1	7.4	1	0	24	0	0	0
42	PE24	23	male	51	left eye	1	2	others	3	0	7.5	1	1	7.4	1	0	24	1	0	0
43	CE21	24	female	50	left eye	0	0	worker	3	1.5	5	0	0	9	0	0	12	0	1	0
44	PE25	24	female	50	right eye	1	1	worker	3	1.5	5	1	1	9	0	0	12	0	1	0
45	PE26	25	male	54	left eye	1	2	trader	3.4	1.2	2.5	0	1	6.2	1	0	1	0	1	1
46	CE22	26	female	65	right eye	0	0	outdoor worker	3.3	0.8	3	0	1	5.6	1	0	1	0	0	0
47	PE27	26	female	65	left eye	1	2	outdoor worker	3.3	0.8	3	0	1	5.6	1	0	1	0	1	0
48	CE23	27	male	59	right eye	0	0	outdoor worker	3.5	0	3.3	0	1	5.9	1	1	12	0	0	0
49	PE28	27	male	59	right eye	1	2	outdoor worker	3.5	0	3.3	0	1	5.9	1	1	12	0	0	0
50	CE24	28	female	58	right eye	0	0	worker	3.2	0	7	1	1	6.2	0	0	1	0	0	0
51	PE29	28	female	58	right eye	1	2	worker	3.2	0	7	1	1	6.2	0	0	1	0	0	0
52	CE25	29	female	53	left eye	0	0	others	1.3	0	5	0	0	5.5	1	1	1	0	0	0
53	PE30	29	female	53	left eye	1	2	others	1.3	0	5	0	1	5.5	1	0	1	0	0	0
54	CE26	30	female	70	right eye	0	0	others	2	0	3.7	0	0	7	0	0	1	0	0	0
55	PE31	30	female	70	left eye	1	2	others	2	0	3.7	0	1	7	0	0	1	0	0	0
56	CE27	31	male	76	right eye	0	0	worker	1.5	0	4.5	0	0	0	1	0	52	0	1	0
57	PE32	31	male	76	left eye	1	2	worker	1.5	0	4.5	1	1	9	1	0	52	0	1	0

## Sheet: ST2
Supplementary table 2: Summary of sequencing
Sample	RawReads	filtered	percentage of input passed filter	denoised	merged	percentage of input merged	non_chimeric	percentage of input non-chimeric	ASV_counts	Total_ASVs
PE1	78131	75608	96.77	74760	73277	93.79	71835	91.94	108	3688
PE10	78322	75365	96.22	74585	72470	92.53	69213	88.37	165	3688
PE11	80762	77927	96.49	77056	74978	92.84	71990	89.14	185	3688
PE12	78777	75838	96.27	75136	73898	93.81	69167	87.8	118	3688
PE13	80028	77181	96.44	76375	74637	93.26	72194	90.21	147	3688
PE14	80058	77348	96.61	76625	75112	93.82	73219	91.46	134	3688
PE15	79546	75521	94.94	74885	72799	91.52	69861	87.82	122	3688
PE16	79767	76857	96.35	76116	74313	93.16	71728	89.92	147	3688
PE17	78015	73368	94.04	72616	70809	90.76	69776	89.44	123	3688
PE18	78935	76154	96.48	75400	73831	93.53	70783	89.67	118	3688
PE2	81859	78616	96.04	77739	75884	92.7	71553	87.41	144	3688
PE20	80713	78024	96.67	77319	75415	93.44	70130	86.89	106	3688
PE21	81697	78361	95.92	77788	76356	93.46	71281	87.25	112	3688
PE22	81138	78725	97.03	78002	76618	94.43	70893	87.37	114	3688
PE23	78728	76003	96.54	75480	74396	94.5	73222	93.01	107	3688
PE24	81954	79412	96.9	78735	76252	93.04	70961	86.59	136	3688
PE25	78784	75657	96.03	75033	72853	92.47	69279	87.94	117	3688
PE26	80002	77331	96.66	76619	74756	93.44	70529	88.16	172	3688
PE27	79348	76569	96.5	75804	74313	93.65	70969	89.44	103	3688
PE28	78173	74749	95.62	73457	68463	87.58	65109	83.29	215	3688
PE29	78610	75799	96.42	75016	72707	92.49	70331	89.47	149	3688
PE3	81769	79447	97.16	78811	76672	93.77	70354	86.04	138	3688
PE30	80056	77401	96.68	76784	74842	93.49	70384	87.92	129	3688
PE31	80946	77675	95.96	77128	75870	93.73	73317	90.58	107	3688
PE32	78893	76461	96.92	75578	72569	91.98	70227	89.02	161	3688
PE4	79655	76514	96.06	75465	72929	91.56	69890	87.74	215	3688
PE5	81323	78472	96.49	77525	74789	91.97	67448	82.94	195	3688
PE6	80718	77687	96.24	76741	74270	92.01	71207	88.22	146	3688
PE7	79544	76427	96.08	75882	74248	93.34	71753	90.21	125	3688
PE8	79101	76042	96.13	75327	73904	93.43	70999	89.76	142	3688
PE9	78741	76133	96.69	75275	73183	92.94	68956	87.57	133	3688
CE1	78173	75725	96.87	74687	71259	91.16	67632	86.52	193	3688
CE10	81501	78069	95.79	77130	74783	91.76	70349	86.32	159	3688
CE11	78532	75492	96.13	74635	72375	92.16	68798	87.61	110	3688
CE12	78162	75637	96.77	74863	73048	93.46	71834	91.9	107	3688
CE13	81955	78793	96.14	77979	75508	92.13	68513	83.6	144	3688
CE14	79906	77425	96.9	76912	74838	93.66	72801	91.11	118	3688
CE16	78038	75357	96.56	74356	69782	89.42	66904	85.73	252	3688
CE17	81487	78688	96.57	77833	75547	92.71	71846	88.17	145	3688
CE18	80050	77243	96.49	76581	75178	93.91	73047	91.25	124	3688
CE19	81031	78043	96.31	77527	76670	94.62	76272	94.13	76	3688
CE2	78188	75269	96.27	74543	72223	92.37	67615	86.48	133	3688
CE20	79854	77184	96.66	76368	74515	93.31	72222	90.44	129	3688
CE21	79354	76606	96.54	75768	73411	92.51	70840	89.27	157	3688
CE22	79791	77340	96.93	76711	75363	94.45	73958	92.69	121	3688
CE23	78209	75654	96.73	74832	72352	92.51	66118	84.54	157	3688
CE24	81045	78397	96.73	77820	76078	93.87	69968	86.33	145	3688
CE25	80571	77418	96.09	76690	74568	92.55	71113	88.26	127	3688
CE26	79323	76883	96.92	76326	75052	94.62	73059	92.1	108	3688
CE27	78297	75701	96.68	75185	73820	94.28	73508	93.88	103	3688
CE3	80555	77582	96.31	76913	75254	93.42	71723	89.04	175	3688
CE4	79058	76513	96.78	75825	74178	93.83	69389	87.77	109	3688
CE5	79818	77083	96.57	76456	74921	93.86	72985	91.44	99	3688
CE6	79918	76586	95.83	75970	74059	92.67	69040	86.39	116	3688
CE7	79756	77240	96.85	76768	76036	95.34	75381	94.51	90	3688
CE8	79786	76938	96.43	76443	75656	94.82	75204	94.26	85	3688
CE9	80956	78228	96.63	77512	75680	93.48	73022	90.2	142	3688

## Sheet: ST3
Supplementary table 3: Abundance of annotation level
Level	PE1	PE2	PE3	PE4	PE5	PE6	PE7	PE8	PE9	PE10	PE11	PE12	PE13	PE14	PE15	PE16	PE17	PE18	PE20	PE21	PE22	PE23	PE24	P25	PE26	PE27	PE28	PE29	PE30	PE31	PE32	CE1	CE2	CE3	CE4	CE5	CE6	CE7	CE8	CE9	CE10	CE11	CE12	CE13	CE14	CE16	CE17	CE18	CE19
phylum	5	7	7	8	8	7	5	6	9	6	7	7	7	7	6	7	7	8	4	5	5	4	6	5	5	5	12	6	5	5	9	9	6	7	7	5	7	6	5	8	6	7	6	5	6	8	6	5	5
class	7	9	11	13	13	10	8	9	11	10	10	11	9	10	8	9	9	9	6	8	8	7	8	7	8	7	17	9	7	7	15	12	10	11	9	9	10	10	8	11	9	10	8	8	8	11	9	8	7
order	24	30	29	35	35	30	27	27	29	30	37	30	28	28	24	28	26	25	21	25	22	21	25	20	28	26	49	30	29	25	38	31	28	34	25	27	28	21	23	29	32	24	22	31	22	38	31	25	22
family	32	40	50	57	55	41	39	41	44	50	54	45	44	44	33	45	40	35	34	38	31	31	43	29	44	34	71	43	42	32	55	53	45	48	36	37	37	30	31	43	48	35	37	44	35	53	42	38	27
genus	42	49	59	81	68	54	49	53	49	62	68	53	57	51	41	59	49	40	42	48	39	41	57	42	59	40	79	59	56	39	60	70	55	66	50	47	46	31	32	54	62	40	40	49	40	71	51	49	32
species	43	49	64	99	82	49	54	58	51	67	83	53	61	47	47	63	50	41	43	51	40	44	63	45	65	39	85	54	54	41	61	74	56	66	45	43	43	33	27	59	63	40	36	49	47	90	49	49	33
[truncated: 8 more columns]

## Sheet: ST4
Supplementary table 4: Alpha estimator summary
Samples	PD_whole_tree	chao1	shannon	simpson	observed_species	goods_coverage	ace
PE1	11.2954	108.583	4.23483	0.886596	108	0.999974	107.475
PE10	16.1147	167.145	4.84684	0.919582	164.8	0.999942	164.859
PE11	15.4399	185.718	5.33676	0.945483	184.6	0.999939	185.153
PE12	13.8218	118.053	4.00767	0.883225	118	0.999981	117.252
PE13	13.9114	146.89	5.31419	0.958947	146.6	0.999966	147.643
PE14	12.6234	134.548	5.08118	0.940804	133.8	0.999964	132.204
PE15	10.2889	122.583	4.85211	0.929282	122	0.999972	122.929
PE16	13.4568	147.103	4.5263	0.912856	147	0.999983	149.222
PE17	13.1829	122.933	5.3102	0.961305	122.8	0.999978	122.44
PE18	9.83904	118.165	4.62125	0.919083	117.9	0.999975	117.305
PE2	13.5642	144.645	4.63573	0.919588	143.6	0.999925	144.888
PE20	10.1271	106	4.46609	0.928048	106	0.999997	106.334
PE21	11.9048	112	3.95287	0.890707	112	0.999997	112.993
PE22	10.2323	113.845	4.46377	0.904846	113.7	0.999981	112.525
PE23	11.3305	107.437	4.56947	0.93255	106.9	0.99997	108.654
PE24	13.6687	136	4.75969	0.923251	136	0.999998	135
PE25	11.3699	117	4.74199	0.929504	117	0.999998	117
PE26	13.7163	172.165	5.20944	0.945573	171.9	0.999969	172.756
PE27	10.5858	102.875	4.53649	0.921801	102.8	0.999984	101.258
PE28	21.3276	215	6.86911	0.987967	215	0.999984	216.488
PE29	15.3098	148.925	5.74221	0.973158	148.8	0.99998	149.873
PE3	15.1439	138.151	4.27048	0.893799	138	0.999978	137.965
PE30	12.5015	128.819	4.48284	0.913927	128.6	0.999972	129.217
PE31	10.9059	106.868	4.49317	0.920559	106.8	0.99998	107.799
PE32	16.657	160.989	5.85013	0.964084	160.9	0.99998	162.03
PE4	19.3337	215	6.3825	0.980438	215	0.999992	216.708
PE5	16.39	195.092	5.59337	0.952425	194.9	0.999978	194.805
PE6	13.6443	146.065	5.49227	0.956198	146	0.999986	147.072
PE7	10.9953	125.42	4.60784	0.913517	125	0.999974	125.278
PE8	14.3593	141.8	5.32434	0.953738	141.8	0.999989	141.458
PE9	13.3481	133.067	5.06303	0.94369	132.9	0.999978	133.236
CE1	17.6985	193.068	5.78006	0.965534	192.9	0.999969	193.2
CE10	14.6074	159.839	5.20628	0.94264	158.5	0.999935	158.558
CE11	10.2914	109.9	4.69488	0.920201	109.9	0.999986	109.68
CE12	11.0709	107.056	4.37304	0.914664	106.9	0.999977	108.086
CE13	13.1358	144.1	5.69235	0.965734	144	0.999983	144.175
CE14	11.4987	118	4.96735	0.94918	118	0.999992	118.205
CE16	20.9872	252	6.22483	0.967284	252	0.999994	252.886
CE17	12.7542	144.933	5.56358	0.952735	144.9	0.999992	145.541
CE18	10.7992	124.257	4.97909	0.936937	123.8	0.999966	125.6
CE19	9.79278	75.966	4.19658	0.915138	75.8	0.999978	75.8331
CE2	13.7724	133.548	5.26316	0.954723	133	0.999961	133.906
CE20	14.8053	129.032	4.40583	0.90172	128.9	0.999981	129.255
CE21	13.7128	157.258	5.29526	0.948184	157	0.999977	157.209
CE22	12.5983	121.12	5.0235	0.958148	121	0.999989	120.225
CE23	14.7175	157	5.88197	0.975174	157	0.999998	157.183
CE24	13.1249	145.045	4.34873	0.903268	145	0.999981	143.243
CE25	12.2454	127.05	4.98607	0.947649	126.9	0.999978	126.824
CE26	10.3448	108.231	4.5167	0.919611	107.9	0.999974	108.464
CE27	10.3555	103.02	4.37008	0.919461	103	0.999992	102.222
CE3	16.7373	175.048	5.12966	0.936481	174.9	0.99997	177.729
CE4	11.9454	109.208	4.8182	0.946676	109	0.999977	109.551
CE5	10.8102	98.9	4.8606	0.939596	98.9	0.999989	99.963
CE6	11.132	116	4.42347	0.908919	116	0.999995	116.873
CE7	9.73748	90.0817	4.16901	0.901888	90	0.999981	89.9311
CE8	8.94724	85.35	4.22014	0.910893	85	0.99998	85.8536
CE9	13.6845	142.04	4.95071	0.944274	142	0.999989	142.624

## Sheet: ST5
Supplementary table 8:alpha_pairwise
metric	group_A	group_B	test	stat	pvalue	pvalue_fdr	effect	effect_size	ci_lower	ci_upper	n_A	n_B
chao1	PEH4	PEL4	Mann-Whitney	128	0.21481700113217972	0.27964557872868645	cliffs_delta	0.29292929292929293	-0.121212	0.6568181818181804	9	22
chao1	PEH4	CEH4	Mann-Whitney	56	0.007867132867132868	0.04720279720279721	cliffs_delta	0.7777777777777778	0.23809523809523808	1	9	7
chao1	PEH4	CEL4	Mann-Whitney	88	0.23303798227390538	0.27964557872868645	cliffs_delta	0.3037037037037037	-0.17037	0.7188888888888869	9	15
chao1	PEL4	CEH4	Mann-Whitney	122	0.02331644952897574	0.06994934858692722	cliffs_delta	0.5844155844155844	0.1038961038961039	0.935064935064935	22	7
chao1	PEL4	CEL4	Mann-Whitney	162	0.9383525837713844	0.9383525837713844	cliffs_delta	-0.0181818	-0.394091	0.36363636363636365	22	15
chao1	CEH4	CEL4	Mann-Whitney	25	0.055551646495918934	0.11110329299183787	cliffs_delta	-0.52381	-0.942857	0.009523809523809525	7	15
shannon	PEH4	PEL4	Mann-Whitney	144	0.052792554803338256	0.15837766441001477	cliffs_delta	0.45454545454545453	0.08080808080808081	0.7780303030303016	9	22
shannon	PEH4	CEH4	Mann-Whitney	55	0.011538461538461539	0.06923076923076923	cliffs_delta	0.746031746031746	0.3325396825396826	1	9	7
shannon	PEH4	CEL4	Mann-Whitney	89	0.2104977000553373	0.31574655008300595	cliffs_delta	0.31851851851851853	-0.155556	0.7481481481481481	9	15
shannon	PEL4	CEH4	Mann-Whitney	96	0.35397685772498366	0.4247722292699804	cliffs_delta	0.24675324675324675	-0.286039	0.7142857142857143	22	7
shannon	PEL4	CEL4	Mann-Whitney	142	0.4864136413391559	0.4864136413391559	cliffs_delta	-0.139394	-0.521212	0.24848484848484848	22	15
shannon	CEH4	CEL4	Mann-Whitney	30	0.12294774369077772	0.24589548738155545	cliffs_delta	-0.428571	-0.809524	0.047619047619047616	7	15
